# Supplementary material for: A Model to Investigate Single-Strand DNA Responses in G1 Human Cells via a Telomere-Targeted, Nuclease-Deficient CRISPR-Cas9 System
Source: PLoS One. 2017 Jan 3;12(1):e0169126. doi: 10.1371/journal.pone.0169126 (PMC5207518; doi:10.1371/journal.pone.0169126)
Supplement: S1 File — (XLSX) [file pone.0169126.s001.xlsx]

## Sheet: Sheet1
FLAG-dCas9 sgTelomere transfected cells
120 cells counted per condition
No treatment with ATR inhibitor
% cells with colocalizing FLAG-dCas9 and RPA70	72
% cells with colocalizing FLAG-dCas9 and RPA32 pS33	63
% cells with colocalizing FLAG-dCas9 and ATRIP	55
FLAG-dCas9 sgTelomere transfected cells
35 cells counted per condition
Treatment with 10uM ATR inhibitor
% cells with colocalizing FLAG-dCas9 and RPA70	86
% cells with colocalizing FLAG-dCas9 and RPA32 pS33	38
% cells with colocalizing FLAG-dCas9 and ATRIP	58
% cells with colocalizing Trf1 and RPA70
100 cells counted per condition
No treatment with rapamycin
untransfected cells	5
FLAG-dCas9 sgControl transfected cells	4
FLAG-dCas9 sgTelomere transfected cells	50
% cells with colocalizing Trf1 and RPA70
100 cells counted per condition
Treatment with 20ng/mL rapamycin
untransfected cells	3
FLAG-dCas9 sgControl transfected cells	6
FLAG-dCas9 sgTelomere transfected cells	47
FLAG-dCas9 sgTelomere transfected cells
100 cells counted per condition
% cells with colocalizing FLAG-dCas9 and BLM	95
% cells with colocalizing FLAG-dCas9 and Rad51	93
% cells with colocalizing FLAG-dCas9 and gamma-H2AX	0
% cells with colocalizing FLAG-dCas9 and RecQL4	0
Edu incorporation assay
100 cells counted per condition
% FLAG positive cells with Edu incorporation	80
% untransfected cells with Edu incorporation	60
% cells with colocalizing Trf1 and FLAG-dCas9 sgTelomere
100 cells counted per condition
without rapamycin treatment	85
with 20ng/mL rapamycin treatment	92
FACS profile of FLAG-dCas9 sgTelomere-transfected cells	%G1	%S	%G2
GFP positive fraction	81.3	8.5	10.2
GFP negative fraction	60.9	10	29.1
FACS profile of FLAG-dCas9 sgControl-transfected cells	%G1	%S	%G2
GFP positive fraction	69.2	9.1	21.7
GFP negative fraction	52.9	8.9	38.2
FACS profile of untransfected cells	%G1	%S	%G2
without rapamycin treatment	46.5	18.6	33
with 20ng/mL rapamycin treatment	55	18	25.8
